# Supplementary material for: Photosynthetic Heat Tolerance Partially Acclimates to Growth Temperature in Tropical Montane Tree Species
Source: Plant Cell Environ. 2025 Jul 23;48(11):7848–61. doi: 10.1111/pce.70079 (PMC12502021; doi:10.1111/pce.70079)
Supplement: Supplementary file 2 — Dataset S1. The data used in the study. [file PCE-48-7848-s001.xlsx]

## Sheet: Details
T50	The temperatures causing 50 % reduction in Fv/Fm compared to the unstressed value
Tcrit	Critical temperature: the temperature at which the slope of the Fv/Fm versus temperature relationship reached 15% of its steepest value
T95	The temperatures causing 95 % reduction in Fv/Fm compared to the unstressed value
TSM	Thermal safety margin
Tleafmax	Maximum leaf temperature (mean temperature of the Tleaf above the 75 percentile of all measured data
Tairmax	Maximum air temperature (mean temperature of the Tair above the 75 percentile of daytime Tair at the time of Tleaf measurements
Tcanmax	Maximum canopy temperature (mean temperature of the Tcan above the 75 percentile of all measured data
HE	High elevation site
ME	Mid-elevation site
LE	Low elevation site
gs	Stomatal conductance
LA	Leaf area
DBI	Double bond index
SE	Standard error

## Sheet: PHT Thresholds
Site	Species	T50	T50_SE	Tcrit	Tcrit_SE	T95	T95_SE	Succ	Origin
HE	Cgr	43.5	0.357143	37	0.255102	49	1.04592	LS	AR
HE	Cme	42.4	0.280612	37.1	0.229592	46.7	0.382653	ES	TR
HE	Eex	43.5	0.382653	36.3	0.433673	50.2	1.02041	LS	TR
HE	Fsa	40.6	0.510204	30.4	2.19388	49.5	0.841837	LS	AR
HE	Fth	42.5	0.510204	34.2	0.459184	49.7	0.739796	MS	TR
HE	Hmo	41.3	0.280612	33	0.510204	48.5	0.765306	ES	AR
HE	Mki	42.9	0.280612	33.3	0.178571	51.2	0.510204	ES	AR
HE	Mla	44	0.178571	39.1	0.229592	48	0.306122	ES	AR
HE	Mlu	42.8	0.357143	38.1	0.484694	46.6	0.943878	ES	TR
HE	Afa	44	0.280612	37.5	0.382653	49.5	0.561224	LS	AR
HE	Pfu	44.7	0.153061	40.5	0.127551	48	0.357143	ES	AR
HE	Sgu	41.9	0.280612	35	0.255102	47.9	0.433673	LS	AR
LE	Cgr	47.2	0.561224	39.9	0.867347	53.3	2.11735	LS	AR
LE	Cme	43.9	0.255102	40.2	0.204082	46.8	0.408163	ES	TR
LE	Eex	47.2	0.510204	39.6	0.867347	53.8	2.39796	LS	TR
LE	Fsa	42.7	0.280612	38.1	0.229592	46.3	0.688776	LS	AR
LE	Fth	44.8	0.433673	38.4	0.408163	50	0.816327	MS	TR
LE	Hmo	43.8	0.255102	37.1	0.484694	49.5	0.841837	ES	AR
LE	Mki	45.2	0.382653	36.5	0.535714	52.8	1.04592	ES	AR
LE	Mla	45.3	0.229592	39.8	0.0510204	49.7	0.637755	ES	AR
LE	Mlu	45.5	0.459184	37.6	0.561224	52.2	1.22449	ES	TR
LE	Afa	46	0.306122	40.1	0.229592	51	0.637755	LS	AR
LE	Pfu	46.6	0.229592	39.9	0.229592	52.2	0.561224	ES	AR
LE	Sgu	45.3	0.255102	39.4	0.408163	50.2	0.561224	LS	AR
ME	Cgr	45.7	0.306122	41.1	0.433673	49.5	0.688776	LS	AR
ME	Cme	42.7	0.459184	35.5	0.331633	48.9	0.765306	ES	TR
ME	Eex	44.8	0.433673	36.8	0.943878	51.8	0.892857	LS	TR
ME	Fsa	42.8	0.229592	37.1	0.433673	47.5	0.561224	LS	AR
ME	Fth	43.6	0.229592	37.9	0.280612	48.3	0.484694	MS	TR
ME	Hmo	44.3	0.306122	35.3	0.561224	52.1	0.943878	ES	AR
ME	Mki	44.7	0.178571	40.4	0.357143	48.2	0.637755	ES	AR
ME	Mla	43.6	0.306122	38.8	0.255102	47.5	0.612245	ES	AR
ME	Mlu	45.7	0.433673	38.5	0.382653	51.7	1.35204	ES	TR
ME	Afa	44.6	0.331633	39.4	0.408163	48.8	0.816327	LS	AR
ME	Pfu	45.4	0.306122	39.4	0.153061	50.4	0.867347	ES	AR
ME	Sgu	43.6	0.255102	38.3	0.433673	48	0.612245	LS	AR

## Sheet: TSM
Site	Species	T50-Tleafmax	T50-Tairmax	T50-Tcanmax	Tcrit-Tleafmax	T95-Tleafmax
HE	Cgr	4.23663	20.9584	19.1897	-2.26337	9.73663
HE	Cme	6.9007	19.8584	18.0897	1.6007	11.2007
HE	Eex	1.47685	20.9584	19.1897	-5.72315	8.17685
HE	Fsa	10.0579	18.0584	16.2897	-0.142062	18.9579
HE	Fth	10.1446	19.9584	18.1897	1.84456	17.3446
HE	Hmo	8.60839	18.7584	16.9897	0.308393	15.8084
HE	Mki	7.92916	20.3584	18.5897	-1.67084	16.2292
HE	Mla	8.54415	21.4584	19.6897	3.64415	12.5442
HE	Mpl	8.66481	20.2584	18.4897	3.96481	12.4648
HE	Pfa	17.2846	21.4584	19.6897	10.7846	22.7846
HE	Pfu	10.2124	22.1584	20.3897	6.01244	13.5124
HE	Sgu	9.24383	19.3584	17.5897	2.34383	15.2438
LE	Cgr	3.06624	17.1232	14.0502	-4.23376	9.16624
LE	Cme	-4.78394	13.8231	10.7502	-8.48394	-1.88394
LE	Eex	2.22698	17.1232	14.0502	-5.37302	8.82698
LE	Fsa	2.13783	12.6232	9.55016	-2.46217	5.73783
LE	Fth	-1.15922	14.7231	11.6502	-7.55922	4.04078
LE	Hmo	5.34063	13.7231	10.6502	-1.35937	11.0406
LE	Mki	3.41757	15.1232	12.0502	-5.28243	11.0176
LE	Mla	3.46699	15.2231	12.1502	-2.03301	7.86699
LE	Mpl	-0.345629	15.4231	12.3502	-8.24563	6.35437
LE	Pfa	7.45893	15.9231	12.8502	1.55893	12.4589
LE	Pfu	-1.06285	16.5232	13.4502	-7.76285	4.53715
LE	Sgu	4.71874	15.2231	12.1502	-1.18126	9.61874
ME	Cgr	4.77783	18.1216	13.7412	0.17783	8.57783
ME	Cme	0.4997	15.1216	10.7412	-6.7003	6.6997
ME	Eex	1.28369	17.2216	12.8412	-6.71631	8.28369
ME	Fsa	3.95967	15.2216	10.8412	-1.74033	8.65967
ME	Fth	2.54492	16.0216	11.6412	-3.15508	7.24492
ME	Hmo	3.21354	16.7216	12.3412	-5.78646	11.0135
ME	Mki	4.52055	17.1216	12.7412	0.220546	8.02055
ME	Mla	2.88561	16.0216	11.6412	-1.91439	6.78561
ME	Mpl	4.58046	18.1216	13.7412	-2.61954	10.5805
ME	Paf	5.19498	16.5216	12.1412	-2.30502	11.495
ME	Pfa	7.94728	17.0216	12.6412	2.74728	12.1473
ME	Pfu	3.70256	17.8216	13.4412	-2.29744	8.70256
ME	Sgu	3.52254	16.0216	11.6412	-1.77746	7.92254

## Sheet: DBI 
Species	Site	Lipid classes
		DGDG	MGDG	PG	SQDG
Cgr	HE	4.32457	5.74431	1.55731	3.17014
Cgr	HE	4.50253	5.75763	1.62777	3.0743
Cgr	HE	4.72513	5.80177	1.81083	3.20449
Cgr	HE	4.76105	5.8272	1.4513	3.26827
Cgr	HE	4.83575	5.78205	1.79452	3.24206
Cgr	HE	5.03217	5.84218	1.62125	3.44417
Cme	HE	4.76409	5.75685	0.976391	2.4414
Cme	HE	4.85713	5.69702	1.30855	2.93723
Cme	HE	4.86132	5.69354	1.06895	2.98435
Cme	HE	4.97523	5.84126	1.44726	3.10955
Cme	HE	5.39226	5.84914	1.73032	3.24887
Eex	HE	5.04931	5.63202
Eex	HE	5.149	5.69291
Eex	HE	5.16871	5.71563
Eex	HE	5.18831	5.75725
Fth	HE	5.30612	5.8101	1.53059	3.29034
Fth	HE	5.32963	5.8351	1.49924	3.30603
Fth	HE	5.45967	5.8552	1.55137	3.35898
Fth	HE	5.46507	5.87691	1.85713	3.52697
Fth	HE	5.52607	5.8915	1.52325	3.37478
Hmo	HE	4.84246	5.60241
Hmo	HE	5.08366	5.69343
Hmo	HE	5.14336	5.75107
Hmo	HE	5.2564	5.78622
Hmo	HE	5.28269	5.8142
Mki	HE	4.87461	5.80045	1.63372	3.24118
Mki	HE	4.97137	5.76682	1.75135	3.03906
Mki	HE	4.97531	5.79893	1.89308	3.23166
Mki	HE	5.14028	5.87029	1.63481	3.12506
Mki	HE	5.15325	5.81804	1.45213	3.35235
Mla	HE	4.94206	5.80058	1.75381	3.06297
Mla	HE	4.95222	5.82567	2.08408	3.17464
Mla	HE	5.02768	5.79285	2.04412	3.18572
Mla	HE	5.11293	5.89567	2.15327	3.17394
Mla	HE	5.33307	5.92262	2.28816	3.39562
Mpl	HE	4.90629	5.69933	1.40076	2.8983
Mpl	HE	4.93765	5.74434	1.41867	2.7823
Mpl	HE	4.96666	5.77788	1.34702	3.04041
Mpl	HE	5.00739	5.79805	1.28846	3.18363
Mpl	HE	5.04141	5.80418	1.50059	3.28525
Paf	HE	4.65782	5.77964	2.42896	3.26925
Paf	HE	4.76414	5.77579	2.51777	3.18334
Paf	HE	4.89323	5.80672	2.37761	3.35277
Paf	HE	4.8934	5.80053	2.47887	3.19758
Paf	HE	4.90123	5.80844	2.54121	3.29653
Pfu	HE	5.05625	5.82109	1.6267	3.16849
Pfu	HE	5.11191	5.85526	2.56138	3.05319
Pfu	HE	5.13068	5.88836	2.27104	3.18669
Pfu	HE	5.16038	5.85637	2.27836	3.2758
Pfu	HE	5.23508	5.85924	2.02954	3.11374
Sgu	HE	4.55666	5.7272
Sgu	HE	4.6219	5.64776
Sgu	HE	4.68111	5.70636
Sgu	HE	4.8307	5.76914
Sgu	HE	4.86983	5.88243
Sgu	HE	5.08972	5.682
Cgr	LE	4.06679	5.30059	1.24953	2.76582
Cgr	LE	4.23037	5.64444	1.68209	2.93167
Cgr	LE	4.3363	5.58057	1.71632	2.90912
Cgr	LE	4.48559	5.56273	1.87945	3.06645
Cgr	LE	4.51671	5.6459	1.77748	3.11014
Cgr	LE	4.57232	5.59441	1.73354	3.04106
Cme	LE	4.28977	5.47558	1.29718	2.80062
Cme	LE	4.34387	5.55183	1.30735	2.83435
Cme	LE	4.55129	5.54703	1.17857	2.80585
Cme	LE	4.82423	5.58097	1.52677	2.93375
Cme	LE	4.92331	5.73202	1.45187	3.12082
Eex	LE	4.48649	5.55442
Eex	LE	4.53795	5.39291
Eex	LE	4.61722	5.33562
Eex	LE	4.69385	5.51241
Eex	LE	4.70432	5.52533
Fth	LE	4.64509	5.69592	1.63056	3.06696
Fth	LE	4.83219	5.77756	1.56032	3.06717
Fth	LE	4.83487	5.69137	1.55067	3.03684
Fth	LE	4.84276	5.71119	1.49356	3.20955
Fth	LE	5.0894	5.73836	1.64808	3.00449
Hmo	LE	4.65721	5.60349
Hmo	LE	4.7973	5.61518
Hmo	LE	4.85989	5.58723
Hmo	LE	4.88151	5.63487
Hmo	LE	5.0483	5.69276
Mki	LE	4.41277	5.53388	1.91231	2.67757
Mki	LE	4.46209	5.70955	1.82312	2.83199
Mki	LE	4.63098	5.71032	1.8456	2.88211
Mki	LE	4.88766	5.83199	1.8326	3.14633
Mki	LE	4.93034	5.7639	1.66261	2.95126
Mla	LE	4.54793	5.6153	1.61393	2.90031
Mla	LE	4.61421	5.57512	1.65637	2.92322
Mla	LE	4.65419	5.59846	1.67511	2.96098
Mla	LE	4.78405	5.67059	1.75597	3.00446
Mla	LE	4.99207	5.69752	1.86101	3.30744
Mpl	LE	4.57614	5.66971	1.24473	3.2695
Mpl	LE	4.69379	5.68374	1.28109	3.15012
Mpl	LE	4.86928	5.77148	1.33901	3.2155
Mpl	LE	4.92414	5.75879	1.3104	3.27718
Mpl	LE	4.93342	5.71391	1.37195	3.13025
Paf	LE	4.196	5.58055	1.68979	3.02397
Paf	LE	4.4816	5.53639	1.87456	2.9951
Paf	LE	4.69576	5.63278	1.91116	3.16385
Paf	LE	4.76273	5.6623	2.06311	2.76081
Paf	LE	4.78132	5.65229	1.87016	3.13228
Pfu	LE	4.23646	5.52125	1.64271	2.59497
Pfu	LE	4.8041	5.72581	2.12151	2.85237
Pfu	LE	4.83587	5.78902	2.08863	2.5754
Pfu	LE	4.87741	5.73881	2.06298	2.8001
Pfu	LE	5.0731	5.81474	1.72812	3.2635
Sgu	LE	4.27965	5.53319
Sgu	LE	4.28469	5.63535
Sgu	LE	4.44107	5.68338
Sgu	LE	4.64012	5.63607
Sgu	LE	4.65732	5.66758
Cgr	ME	4.17855	5.60384	1.92558	2.98739
Cgr	ME	4.24251	5.58767	1.52987	2.82516
Cgr	ME	4.29446	5.64049	1.51717	3.0169
Cgr	ME	4.55281	5.63256	1.37939	2.95507
Cgr	ME	4.55559	5.46617	1.59347	3.10622
Cme	ME	4.55792	5.65637	1.38126	2.96811
Cme	ME	4.77659	5.76946	1.58155	2.94443
Cme	ME	4.87576	5.78128	1.33326	3.12371
Cme	ME	4.88346	5.83543	1.54155	3.08731
Cme	ME	4.94345	5.77635	1.23029	3.11217
Eex	ME	4.78876	5.40546
Eex	ME	4.85501	5.7189
Eex	ME	4.89649	5.53866
Eex	ME	5.02709	5.60695
Fth	ME	4.60112	5.75348	1.52649	3.02238
Fth	ME	4.77484	5.79276	1.53494	3.0269
Fth	ME	4.92296	5.7961	1.45239	3.21843
Fth	ME	4.92508	5.82117	1.55939	3.09561
Fth	ME	5.12513	5.78264	1.58404	3.31127
Hmo	ME	4.0612	5.42751
Hmo	ME	4.37054	5.46717
Hmo	ME	4.61281	5.45382
Hmo	ME	4.78115	5.65582
Hmo	ME	4.93934	5.65607
Mki	ME	4.74386	5.58617	1.81081	2.79294
Mki	ME	4.75731	5.82521	1.71607	3.0292
Mki	ME	4.81338	5.80024	1.80089	3.00647
Mki	ME	4.82819	5.77703	1.76557	3.17597
Mla	ME	4.32559	5.69384	1.75893	2.71156
Mla	ME	4.38708	5.62347	1.90647	2.64634
Mla	ME	4.45977	5.645	1.58199	2.72505
Mla	ME	4.61436	5.77113	1.6289	2.91828
Mla	ME	4.69368	5.69693	1.81343	2.92985
Mla	ME	4.70774	5.67025	1.6929	3.03122
Mla	ME	5.03845	5.85937	1.98961	3.15271
Mpl	ME	4.46279	5.56258	1.50606	3.06017
Mpl	ME	4.48125	5.72357	1.2697	2.99344
Mpl	ME	4.56434	5.65207	1.22568	2.78645
Mpl	ME	5.19625	5.8078	1.51251	3.19931
Paf	ME	4.27637	5.61123	2.11423	2.97089
Paf	ME	4.47992	5.55281	2.12962	2.93628
Paf	ME	4.55352	5.64709	2.18162	2.95877
Paf	ME	4.73635	5.63091	1.98911	2.83832
Paf	ME	4.76304	5.77492	2.48027	3.2457
Pfu	ME	4.34772	5.6933	1.89909	2.64417
Pfu	ME	4.58121	5.71633	2.03408	2.85203
Pfu	ME	4.67286	5.7121	1.91901	2.75873
Pfu	ME	4.84773	5.79972	2.20684	2.97083
Pfu	ME	4.91199	5.69029	1.82087	2.8918
Sgu	ME	4.25142	5.70505
Sgu	ME	4.25874	5.66747
Sgu	ME	4.30634	5.77506
Sgu	ME	4.52163	5.68862
Sgu	ME	4.56683	5.70466

## Sheet: Osmolality
Species	Site	Osmolality
Bbr	LE	480
Bbr	LE	496
Bbr	LE	550
Bbr	LE	530
Bbr	LE	450
Bbr	LE	485
Bbr	ME	492
Bbr	ME	464
Bbr	ME	699
Bbr	ME	517
Bbr	ME	476
Bbr	ME	458
Bbr	ME	475
Bbr	HE	538
Bbr	HE	433
Bbr	HE	558
Bbr	HE	511
Bbr	HE	498
Bmi	LE	528
Bmi	LE	499
Bmi	LE	492
Bmi	LE	581
Bmi	LE	470
Bmi	ME	451
Bmi	ME	422
Bmi	ME	487
Bmi	ME	421
Bmi	ME	399
Bmi	ME	409
Bmi	HE	564
Bmi	HE	478
Bmi	HE	553
Bmi	HE	640
Cgo	LE	830
Cgo	LE	936
Cgo	LE	729
Cgo	ME	701
Cgo	ME	817
Cgo	ME	475
Cgo	HE	556
Cgo	HE	679
Cgo	HE	681
Cgo	HE	735
Cgr	LE	561
Cgr	LE	628
Cgr	LE	637
Cgr	LE	566
Cgr	LE	572
Cgr	LE	509
Cgr	ME	520
Cgr	ME	550
Cgr	ME	468
Cgr	ME	543
Cgr	ME	511
Cgr	HE	433
Cgr	HE	456
Cgr	HE	777
Cgr	HE	533
Cgr	HE	593
Cgr	HE	573
Cme	LE	620
Cme	LE	664
Cme	LE	597
Cme	LE	579
Cme	LE	655
Cme	ME	580
Cme	ME	515
Cme	ME	650
Cme	ME	497
Cme	HE	897
Cme	HE	610
Cme	HE	791
Cme	HE	628
Cme	HE	469
Dto	LE	522
Dto	LE	567
Dto	LE	837
Dto	LE	462
Dto	LE	569
Dto	ME	604
Dto	ME	559
Dto	ME	689
Dto	ME	439
Dto	HE	667
Dto	HE	506
Dto	HE	488
Dto	HE	502
Dto	HE	547
Eex	LE	686
Eex	LE	779
Eex	LE	637
Eex	LE	601
Eex	LE	715
Eex	ME	546
Eex	ME	703
Eex	ME	703
Eex	ME	653
Eex	HE	651
Eex	HE	565
Eex	HE	709
Eex	HE	685
Eex	HE	740
Fth	LE	461
Fth	LE	413
Fth	LE	491
Fth	LE	537
Fth	LE	418
Fth	ME	430
Fth	ME	398
Fth	ME	459
Fth	ME	482
Fth	ME	526
Fth	HE	424
Fth	HE	482
Fth	HE	467
Fth	HE	494
Fth	HE	523
Hma	LE	541
Hma	LE	530
Hma	LE	577
Hma	LE	611
Hma	LE	564
Hma	ME	550
Hma	ME	594
Hma	ME	600
Hma	ME	454
Hma	ME	588
Hma	HE	561
Hma	HE	552
Hma	HE	463
Hma	HE	464
Hma	HE	518
Hma	HE	499
Hma	HE	533
Hmo	LE	513
Hmo	LE	521
Hmo	LE	555
Hmo	LE	497
Hmo	LE	511
Hmo	ME	487
Hmo	ME	583
Hmo	ME	622
Hmo	ME	586
Hmo	ME	588
Hmo	HE	576
Hmo	HE	435
Hmo	HE	477
Hmo	HE	517
Hmo	HE	409
Mki	LE	457
Mki	LE	519
Mki	LE	433
Mki	LE	506
Mki	LE	562
Mki	ME	572
Mki	ME	476
Mki	ME	563
Mki	ME	544
Mki	HE	456
Mki	HE	451
Mki	HE	490
Mki	HE	438
Mki	HE	410
Mla	LE	383
Mla	LE	456
Mla	LE	382
Mla	LE	554
Mla	LE	482
Mla	ME	452
Mla	ME	470
Mla	ME	414
Mla	ME	362
Mla	ME	369
Mla	ME	505
Mla	ME	423
Mla	HE	548
Mla	HE	453
Mla	HE	466
Mla	HE	415
Mla	HE	463
Mlu	LE	567
Mlu	LE	508
Mlu	LE	589
Mlu	LE	560
Mlu	LE	881
Mlu	ME	661
Mlu	ME	444
Mlu	ME	427
Mlu	ME	532
Mlu	HE	370
Mlu	HE	368
Mlu	HE	355
Mlu	HE	361
Mlu	HE	448
Paf	LE	880
Paf	LE	807
Paf	LE	996
Paf	LE	839
Paf	LE	894
Paf	ME	855
Paf	ME	804
Paf	ME	926
Paf	ME	819
Paf	ME	862
Paf	HE	822
Paf	HE	842
Paf	HE	1237
Paf	HE	808
Paf	HE	925
Pfu	LE	624
Pfu	LE	695
Pfu	LE	602
Pfu	LE	702
Pfu	ME	765
Pfu	ME	770
Pfu	ME	687
Pfu	ME	669
Pfu	ME	765
Pfu	HE	586
Pfu	HE	667
Pfu	HE	580
Pfu	HE	596
Pfu	HE	652
Sgu	LE	524
Sgu	LE	496
Sgu	LE	440
Sgu	LE	486
Sgu	LE	498
Sgu	ME	471
Sgu	ME	439
Sgu	ME	479
Sgu	ME	442
Sgu	ME	430
Sgu	HE	445
Sgu	HE	532
Sgu	HE	500
Sgu	HE	470
Sgu	HE	457

## Sheet: gs and LMA
Site	Species	gs (mol m-2 s-1)	LMA (g/m2)
HE	Cgr	0.0920179	102.392
HE	Cme	0.127408	80.3416
HE	Eex	0.091337	128.372
HE	Fsa		95.0686
HE	Fth	0.334406	113.09
HE	Hmo	0.189862	120.015
HE	Mki	0.0858833	94.0957
HE	Mla	0.241613	60.9112
HE	Mpl	0.16552	89.511
HE	Pfa		147.679
HE	Pfu	0.205555	153.806
HE	Sgu	0.187874	164.285
LE	Cgr	0.0576787	70.9538
LE	Cme	0.135002	61.3041
LE	Eex	0.0431396	90.9083
LE	Fsa	0.183591	90.9093
LE	Fth	0.136352	89.2927
LE	Hmo	0.44453	100.427
LE	Mki	0.169383	58.728
LE	Mla	0.0683823	57.6364
LE	Mpl	0.286936	84.9263
LE	Pfa		140.072
LE	Pfu	0.0568876	97.698
LE	Sgu	0.160858	127.935
ME	Cgr	0.0558214	115.054
ME	Cme	0.101936	90.166
ME	Eex	0.0625537	119.857
ME	Fsa	0.235454	100.727
ME	Fth	0.296436	101.008
ME	Hmo	0.35155	112.653
ME	Mki	0.112746	79.25
ME	Mla	0.175184	51.7417
ME	Mpl	0.137559	98.6054
ME	Paf	0.166653	137.888
ME	Pfu	0.176458	131.254
ME	Sgu	0.126332	141.677

## Sheet: Leaf area
Species	Site	Leaf area (cm2)
Cgr	HE	41.85
Cgr	HE	50.43
Cgr	HE	51.975
Cgr	HE	52.5
Cgr	HE	59.4
Cgr	HE	63.99
Cgr	HE	65.91
Cgr	HE	72.72
Cgr	HE	72.9
Cgr	HE	74.73
Cgr	HE	74.82
Cgr	HE	75.33
Cgr	HE	75.6
Cgr	HE	76.875
Cgr	HE	80.025
Cgr	HE	83.6325
Cgr	HE	90.45
Cgr	HE	90.72
Cgr	HE	92.16
Cgr	HE	93.93
Cgr	HE	96
Cgr	HE	97.29
Cgr	HE	102.3
Cgr	HE	104.04
Cgr	HE	105.3
Cgr	HE	106.012
Cgr	HE	106.605
Cgr	HE	115.5
Cgr	HE	117
Cgr	HE	118.5
Cgr	HE	120.938
Cgr	HE	126.525
Cgr	HE	127.238
Cgr	HE	128.79
Cgr	HE	133.755
Cgr	HE	135.525
Cgr	HE	139.125
Cgr	HE	144.96
Cgr	HE	149.85
Cme	HE	34.293
Cme	HE	40.3564
Cme	HE	44.8223
Cme	HE	50.9496
Cme	HE	51.688
Cme	HE	57.51
Cme	HE	57.6875
Cme	HE	58.788
Cme	HE	59.5122
Cme	HE	63.3888
Cme	HE	65.0715
Cme	HE	65.5898
Cme	HE	66.0371
Cme	HE	68.302
Cme	HE	69.225
Cme	HE	70.4036
Cme	HE	71.7952
Cme	HE	75.615
Cme	HE	76.4244
Cme	HE	77.745
Cme	HE	79.3638
Cme	HE	80.088
Cme	HE	80.301
Cme	HE	85.2
Cme	HE	91.2492
Cme	HE	92.5698
Cme	HE	92.5911
Cme	HE	95.8074
Cme	HE	98.7184
Cme	HE	99.5775
Cme	HE	107.132
Cme	HE	108.95
Cme	HE	111.044
Cme	HE	122.688
Cme	HE	158.344
Fsa	HE	11.0538
Fsa	HE	14.6832
Fsa	HE	16.0839
Fsa	HE	22.7838
Fsa	HE	23.115
Fsa	HE	24.5916
Fsa	HE	24.7779
Fsa	HE	26.013
Fsa	HE	27.0894
Fsa	HE	27.2136
Fsa	HE	27.5724
Fsa	HE	28.014
Fsa	HE	29.187
Fsa	HE	29.808
Fsa	HE	30.498
Fsa	HE	30.8016
Fsa	HE	31.9056
Fsa	HE	32.292
Fsa	HE	33.2856
Fsa	HE	33.534
Fsa	HE	33.7962
Fsa	HE	33.81
Fsa	HE	34.8174
Fsa	HE	35.604
Fsa	HE	36.2112
Fsa	HE	37.053
Fsa	HE	37.7568
Fsa	HE	39.33
Fsa	HE	39.5232
Fsa	HE	39.6474
Fsa	HE	40.7583
Fsa	HE	40.8135
Fsa	HE	41.0688
Fsa	HE	43.0353
Fsa	HE	44.574
Fsa	HE	45.747
Fsa	HE	50.439
Fsa	HE	50.8047
Fsa	HE	52.3365
Fsa	HE	59.34
Fth	HE	14.5266
Fth	HE	14.7609
Fth	HE	20.1924
Fth	HE	20.377
Fth	HE	22.7058
Fth	HE	24.7506
Fth	HE	26.128
Fth	HE	26.5185
Fth	HE	27.3634
Fth	HE	27.7326
Fth	HE	29.0319
Fth	HE	32.376
Fth	HE	32.7026
Fth	HE	33.37
Fth	HE	35.4432
Fth	HE	35.8479
Fth	HE	40.2144
Fth	HE	40.47
Fth	HE	40.9386
Fth	HE	42.174
Fth	HE	42.7278
Fth	HE	44.8862
Fth	HE	45.6601
Fth	HE	46.5192
Fth	HE	47.9818
Fth	HE	50.1828
Fth	HE	51.9436
Fth	HE	54.2298
Fth	HE	56.3598
Fth	HE	56.8284
Fth	HE	59.8672
Fth	HE	59.9382
Fth	HE	60.918
Fth	HE	78.7887
Mki	HE	68.7192
Mki	HE	69.762
Mki	HE	73.7616
Mki	HE	76.725
Mki	HE	81.5364
Mki	HE	84.15
Mki	HE	87.12
Mki	HE	88.0704
Mki	HE	91.1988
Mki	HE	92.6838
Mki	HE	94.941
Mki	HE	97.2114
Mki	HE	98.01
Mki	HE	98.3136
Mki	HE	102.01
Mki	HE	105.019
Mki	HE	105.996
Mki	HE	110.068
Mki	HE	117.137
Mki	HE	131.135
Mki	HE	131.947
Mki	HE	136.323
Mki	HE	138.626
Mki	HE	143.22
Mki	HE	150.52
Mki	HE	151.305
Mki	HE	164.934
Mki	HE	168.498
Mki	HE	170.155
Mla	HE	22.7465
Mla	HE	26.264
Mla	HE	36.3207
Mla	HE	39.0677
Mla	HE	39.798
Mla	HE	41.6941
Mla	HE	44.22
Mla	HE	44.3205
Mla	HE	46.632
Mla	HE	48.1864
Mla	HE	50.853
Mla	HE	51.925
Mla	HE	52.327
Mla	HE	59.2816
Mla	HE	60.7221
Mla	HE	61.908
Mla	HE	63.382
Mla	HE	67.5025
Mla	HE	69.345
Mla	HE	69.8944
Mla	HE	71.5225
Mla	HE	71.891
Mla	HE	73.8474
Mla	HE	78.39
Mla	HE	80.5608
Mla	HE	82.075
Mla	HE	85.425
Mla	HE	86.9325
Mla	HE	93.9675
Mla	HE	95.1936
Mla	HE	97.9205
Mla	HE	101.84
Mla	HE	106.738
Mla	HE	108.205
Mla	HE	116.982
Mla	HE	129.645
Mpl	HE	12.6025
Mpl	HE	13.206
Mpl	HE	17.0897
Mpl	HE	23.8986
Mpl	HE	25.5955
Mpl	HE	29.2236
Mpl	HE	34.7616
Mpl	HE	34.7616
Mpl	HE	37.0407
Mpl	HE	40.044
Mpl	HE	43.31
Mpl	HE	50.6869
Mpl	HE	53.676
Mpl	HE	55.2948
Mpl	HE	56.4166
Mpl	HE	58.7028
Mpl	HE	60.066
Mpl	HE	62.5084
Mpl	HE	62.835
Mpl	HE	63.7296
Mpl	HE	64.9295
Mpl	HE	66.3992
Mpl	HE	66.9104
Mpl	HE	67.4429
Mpl	HE	71.8946
Mpl	HE	72.7821
Mpl	HE	73.8045
Mpl	HE	74.1027
Mpl	HE	81.4725
Mpl	HE	81.4725
Mpl	HE	84.1776
Mpl	HE	84.1847
Mpl	HE	93.3508
Mpl	HE	96.4038
Mpl	HE	111.527
Mpl	HE	130.171
Pfu	HE	55.3
Pfu	HE	63.674
Pfu	HE	68.73
Pfu	HE	74.2995
Pfu	HE	75.84
Pfu	HE	89.981
Pfu	HE	92.43
Pfu	HE	94.01
Pfu	HE	104.888
Pfu	HE	105.86
Pfu	HE	107.266
Pfu	HE	107.44
Pfu	HE	113.365
Pfu	HE	114.542
Pfu	HE	116.604
Pfu	HE	116.92
Pfu	HE	117.513
Pfu	HE	121.075
Pfu	HE	122.861
Pfu	HE	123.272
Pfu	HE	124.82
Pfu	HE	126.084
Pfu	HE	131.614
Pfu	HE	134.3
Pfu	HE	137.657
Pfu	HE	140.185
Pfu	HE	147.082
Pfu	HE	147.374
Pfu	HE	152.154
Pfu	HE	154.808
Pfu	HE	156.42
Pfu	HE	157.131
Pfu	HE	158.158
Pfu	HE	158.79
Pfu	HE	162.503
Pfu	HE	166.809
Pfu	HE	167.164
Pfu	HE	171.825
Pfu	HE	174.432
Pfu	HE	179.52
Pfu	HE	200.976
Pfu	HE	206.98
Pfu	HE	227.994
Cgr	LE	36.96
Cgr	LE	43.815
Cgr	LE	45.765
Cgr	LE	54.21
Cgr	LE	54.21
Cgr	LE	68.16
Cgr	LE	70.5375
Cgr	LE	72.57
Cgr	LE	74.3325
Cgr	LE	77.4
Cgr	LE	79.38
Cgr	LE	81.9
Cgr	LE	84.075
Cgr	LE	87.3
Cgr	LE	88.725
Cgr	LE	90.09
Cgr	LE	90.585
Cgr	LE	96.5325
Cgr	LE	103.425
Cgr	LE	107.438
Cgr	LE	110.303
Cgr	LE	126.472
Cgr	LE	136.8
Cgr	LE	137.46
Cgr	LE	176.168
Cme	LE	46.505
Cme	LE	47.7546
Cme	LE	47.7972
Cme	LE	52.7814
Cme	LE	52.7814
Cme	LE	60.8328
Cme	LE	64.1485
Cme	LE	65.178
Cme	LE	68.9765
Cme	LE	71.0071
Cme	LE	72.42
Cme	LE	76.6232
Cme	LE	83.0984
Cme	LE	84.1918
Cme	LE	97.3126
Cme	LE	98.2143
Cme	LE	104.342
Cme	LE	105.378
Cme	LE	105.776
Cme	LE	107.437
Cme	LE	116.27
Cme	LE	123.952
Cme	LE	127.459
Cme	LE	129.334
Cme	LE	131.613
Cme	LE	132.699
Cme	LE	134.985
Cme	LE	135.61
Cme	LE	141.943
Cme	LE	149.718
Cme	LE	163.499
Cme	LE	166.353
Cme	LE	167.29
Cme	LE	168.199
Cme	LE	170.932
Cme	LE	172.786
Cme	LE	208.442
Cme	LE	326.252
Fsa	LE	16.974
Fsa	LE	17.0982
Fsa	LE	19.32
Fsa	LE	20.1825
Fsa	LE	20.631
Fsa	LE	21.666
Fsa	LE	22.0248
Fsa	LE	22.425
Fsa	LE	23.1426
Fsa	LE	24.1224
Fsa	LE	24.4398
Fsa	LE	26.3925
Fsa	LE	26.7306
Fsa	LE	26.91
Fsa	LE	28.4625
Fsa	LE	28.5246
Fsa	LE	28.8834
Fsa	LE	29.601
Fsa	LE	31.1052
Fsa	LE	32.292
Fsa	LE	32.5128
Fsa	LE	32.913
Fsa	LE	33.12
Fsa	LE	33.8169
Fsa	LE	33.948
Fsa	LE	34.0101
Fsa	LE	35.2935
Fsa	LE	35.328
Fsa	LE	35.8179
Fsa	LE	39.744
Fsa	LE	39.744
Fsa	LE	43.263
Fsa	LE	44.574
Fsa	LE	44.574
Fsa	LE	53.2266
Fsa	LE	58.512
Fth	LE	27.69
Fth	LE	28.2864
Fth	LE	30.8353
Fth	LE	30.9631
Fth	LE	31.6589
Fth	LE	32.3547
Fth	LE	34.7048
Fth	LE	35.1024
Fth	LE	37.0407
Fth	LE	37.701
Fth	LE	39.8878
Fth	LE	40.115
Fth	LE	41.0167
Fth	LE	42.458
Fth	LE	42.8272
Fth	LE	43.3455
Fth	LE	43.736
Fth	LE	44.5312
Fth	LE	46.7748
Fth	LE	46.86
Fth	LE	47.712
Fth	LE	48.9048
Fth	LE	48.9048
Fth	LE	49.8278
Fth	LE	50.2254
Fth	LE	51.8868
Fth	LE	53.2642
Fth	LE	53.9955
Fth	LE	54.102
Fth	LE	55.4368
Fth	LE	55.806
Fth	LE	57.1692
Fth	LE	57.8082
Fth	LE	57.936
Fth	LE	58.149
Fth	LE	59.64
Fth	LE	60.8328
Fth	LE	62.7924
Fth	LE	65.9945
Fth	LE	66.1436
Fth	LE	69.5232
Fth	LE	76.041
Fth	LE	87.2164
Fth	LE	104.342
Mki	LE	66.4224
Mki	LE	80.4804
Mki	LE	105.158
Mki	LE	105.224
Mki	LE	107.448
Mki	LE	114.286
Mki	LE	123.737
Mki	LE	123.829
Mki	LE	125.017
Mki	LE	127.532
Mki	LE	128.66
Mki	LE	131.135
Mki	LE	140.963
Mki	LE	151.008
Mki	LE	160.934
Mki	LE	167.27
Mki	LE	182.398
Mki	LE	202.079
Mki	LE	211.385
Mki	LE	219.338
Mki	LE	234.181
Mla	LE	32.0796
Mla	LE	34.7864
Mla	LE	34.974
Mla	LE	41.3658
Mla	LE	41.4864
Mla	LE	42.5316
Mla	LE	45.694
Mla	LE	46.9
Mla	LE	56.8629
Mla	LE	56.9098
Mla	LE	57.9081
Mla	LE	59.1945
Mla	LE	60.4608
Mla	LE	66.1089
Mla	LE	67.5963
Mla	LE	69.5594
Mla	LE	70.8994
Mla	LE	73.6196
Mla	LE	75.8373
Mla	LE	77.0634
Mla	LE	77.8272
Mla	LE	79.73
Mla	LE	79.8238
Mla	LE	82.0281
Mla	LE	83.0934
Mla	LE	83.7902
Mla	LE	86.6712
Mla	LE	86.7516
Mla	LE	90.0882
Mla	LE	96.2455
Mla	LE	96.3594
Mla	LE	101.116
Mla	LE	105.244
Mla	LE	108.486
Mla	LE	121.505
Mla	LE	168.036
Mla	LE	194.3
Mpl	LE	37.488
Mpl	LE	38.979
Mpl	LE	39.1352
Mpl	LE	44.02
Mpl	LE	46.3488
Mpl	LE	48.1096
Mpl	LE	53.2713
Mpl	LE	54.7694
Mpl	LE	54.9824
Mpl	LE	55.4652
Mpl	LE	56.1326
Mpl	LE	56.1326
Mpl	LE	57.226
Mpl	LE	57.8721
Mpl	LE	58.9868
Mpl	LE	62.5084
Mpl	LE	63.9
Mpl	LE	69.1114
Mpl	LE	71.0568
Mpl	LE	73.84
Mpl	LE	74.1027
Mpl	LE	75.1535
Mpl	LE	76.9782
Mpl	LE	77.4326
Mpl	LE	77.745
Mpl	LE	79.3354
Mpl	LE	80.8548
Mpl	LE	82.8144
Mpl	LE	83.0984
Mpl	LE	87.5004
Mpl	LE	90.9794
Mpl	LE	91.732
Mpl	LE	98.406
Mpl	LE	99.5775
Mpl	LE	102.595
Mpl	LE	105.897
Mpl	LE	115.006
Mpl	LE	118.087
Mpl	LE	130.853
Pfu	LE	59.4396
Pfu	LE	60.0242
Pfu	LE	67.782
Pfu	LE	97.9047
Pfu	LE	99.1924
Pfu	LE	104.138
Pfu	LE	104.28
Pfu	LE	106.689
Pfu	LE	109.21
Pfu	LE	109.613
Pfu	LE	114.676
Pfu	LE	117.457
Pfu	LE	118.279
Pfu	LE	118.927
Pfu	LE	121.344
Pfu	LE	124.401
Pfu	LE	125.025
Pfu	LE	127.917
Pfu	LE	131.393
Pfu	LE	132.783
Pfu	LE	135.201
Pfu	LE	135.88
Pfu	LE	140.62
Pfu	LE	142.026
Pfu	LE	147.43
Pfu	LE	149.5
Pfu	LE	152.628
Pfu	LE	153.126
Pfu	LE	155.385
Pfu	LE	155.385
Pfu	LE	159.604
Pfu	LE	163.119
Pfu	LE	167.48
Pfu	LE	174.408
Pfu	LE	181.692
Pfu	LE	187.704
Pfu	LE	223.475
Pfu	LE	224.202
Pfu	LE	231.762
Cgr	ME	32.25
Cgr	ME	33.345
Cgr	ME	48.8925
Cgr	ME	54.06
Cgr	ME	56.0475
Cgr	ME	59.1675
Cgr	ME	60.885
Cgr	ME	62.3925
Cgr	ME	62.835
Cgr	ME	66.825
Cgr	ME	66.99
Cgr	ME	71.2425
Cgr	ME	73.305
Cgr	ME	74.5875
Cgr	ME	80.16
Cgr	ME	86.85
Cgr	ME	88.815
Cgr	ME	89.775
Cgr	ME	90.525
Cgr	ME	95.55
Cgr	ME	96.36
Cgr	ME	103.17
Cgr	ME	105.525
Cgr	ME	108.78
Cgr	ME	108.78
Cgr	ME	110.67
Cgr	ME	111.15
Cgr	ME	115.875
Cgr	ME	119.542
Cgr	ME	124.02
Cgr	ME	130.305
Cgr	ME	138.75
Cgr	ME	140.062
Cgr	ME	153.638
Cgr	ME	153.638
Cgr	ME	159.06
Cgr	ME	174.57
Cme	ME	21.5556
Cme	ME	23.9057
Cme	ME	29.2236
Cme	ME	29.536
Cme	ME	33.1144
Cme	ME	34.79
Cme	ME	36.1248
Cme	ME	37.488
Cme	ME	38.269
Cme	ME	38.34
Cme	ME	38.3755
Cme	ME	40.5552
Cme	ME	40.825
Cme	ME	43.31
Cme	ME	44.1265
Cme	ME	44.9075
Cme	ME	48.9048
Cme	ME	51.12
Cme	ME	52.3625
Cme	ME	52.611
Cme	ME	55.4652
Cme	ME	62.622
Cme	ME	63.2255
Cme	ME	64.2195
Cme	ME	67.1163
Cme	ME	69.5232
Cme	ME	69.5658
Cme	ME	69.6865
Cme	ME	70.574
Cme	ME	74.1169
Cme	ME	74.9547
Cme	ME	77.2338
Cme	ME	82.005
Cme	ME	82.8144
Cme	ME	84.064
Cme	ME	85.839
Cme	ME	89.1405
Cme	ME	99.5988
Cme	ME	128.155
Fsa	ME	15.2076
Fsa	ME	15.4836
Fsa	ME	16.008
Fsa	ME	16.6635
Fsa	ME	17.388
Fsa	ME	19.596
Fsa	ME	21.2658
Fsa	ME	21.3624
Fsa	ME	22.1697
Fsa	ME	22.356
Fsa	ME	22.5492
Fsa	ME	22.9218
Fsa	ME	23.4738
Fsa	ME	24.5778
Fsa	ME	27.807
Fsa	ME	28.2555
Fsa	ME	28.98
Fsa	ME	29.2422
Fsa	ME	29.6217
Fsa	ME	30.5118
Fsa	ME	31.2156
Fsa	ME	31.6848
Fsa	ME	32.085
Fsa	ME	32.085
Fsa	ME	32.6163
Fsa	ME	34.155
Fsa	ME	34.155
Fsa	ME	35.2935
Fsa	ME	35.5488
Fsa	ME	36.7908
Fsa	ME	36.7908
Fsa	ME	38.0052
Fsa	ME	40.3374
Fsa	ME	40.641
Fsa	ME	42.2487
Fsa	ME	42.504
Fsa	ME	44.1945
Fsa	ME	44.6775
Fsa	ME	45.885
Fsa	ME	73.278
Fth	ME	16.401
Fth	ME	26.2416
Fth	ME	27.1362
Fth	ME	28.6982
Fth	ME	29.3656
Fth	ME	31.027
Fth	ME	32.7026
Fth	ME	33.37
Fth	ME	33.7392
Fth	ME	34.08
Fth	ME	34.08
Fth	ME	35.4858
Fth	ME	38.6169
Fth	ME	39.3624
Fth	ME	39.405
Fth	ME	40.612
Fth	ME	41.393
Fth	ME	41.7835
Fth	ME	42.5432
Fth	ME	43.8141
Fth	ME	44.1336
Fth	ME	45.44
Fth	ME	45.7098
Fth	ME	46.1216
Fth	ME	47.8611
Fth	ME	52.398
Fth	ME	52.5258
Fth	ME	53.676
Fth	ME	54.4428
Fth	ME	55.2664
Fth	ME	59.072
Fth	ME	75.615
Fth	ME	76.7652
Fth	ME	79.8608
Mki	ME	35.739
Mki	ME	53.856
Mki	ME	56.8326
Mki	ME	59.2416
Mki	ME	59.7168
Mki	ME	62.7792
Mki	ME	66.9768
Mki	ME	73.4976
Mki	ME	79.2792
Mki	ME	81.6354
Mki	ME	82.3284
Mki	ME	87.0408
Mki	ME	87.7074
Mki	ME	91.0998
Mki	ME	91.3242
Mki	ME	92.829
Mki	ME	95.3898
Mki	ME	103.488
Mki	ME	105.6
Mki	ME	106.227
Mki	ME	106.471
Mki	ME	108.887
Mki	ME	110.378
Mki	ME	110.405
Mki	ME	110.623
Mki	ME	113.098
Mki	ME	115.315
Mki	ME	117.81
Mki	ME	118.668
Mki	ME	120.589
Mki	ME	121.229
Mki	ME	123.057
Mki	ME	123.077
Mki	ME	123.446
Mki	ME	125.268
Mki	ME	125.611
Mki	ME	126.984
Mki	ME	132
Mki	ME	133.135
Mki	ME	136.382
Mki	ME	138.6
Mki	ME	142.857
Mki	ME	149.292
Mki	ME	158.222
Mki	ME	159.324
Mki	ME	160.921
Mki	ME	176.814
Mla	ME	44.22
Mla	ME	48.776
Mla	ME	51.7776
Mla	ME	56.28
Mla	ME	58.0488
Mla	ME	60.5948
Mla	ME	62.4708
Mla	ME	63.784
Mla	ME	66.33
Mla	ME	67.938
Mla	ME	68.005
Mla	ME	78.6312
Mla	ME	82.544
Mla	ME	85.425
Mla	ME	85.76
Mla	ME	95.1065
Mla	ME	95.9574
Mla	ME	99.495
Mla	ME	102.738
Mla	ME	106.496
Mla	ME	114.57
Mla	ME	125.19
Mla	ME	125.323
Mla	ME	132.66
Mla	ME	133.665
Mla	ME	137.886
Mla	ME	142.79
Mla	ME	148.874
Mla	ME	168.84
Mla	ME	168.84
Mla	ME	169.51
Mla	ME	191.62
Mla	ME	222.581
Mla	ME	260.014
Mla	ME	281.4
Mpl	ME	38.766
Mpl	ME	43.0899
Mpl	ME	46.434
Mpl	ME	48.0741
Mpl	ME	48.5214
Mpl	ME	49.203
Mpl	ME	50.6088
Mpl	ME	53.534
Mpl	ME	54.5848
Mpl	ME	56.7858
Mpl	ME	57.0627
Mpl	ME	58.9016
Mpl	ME	59.9808
Mpl	ME	61.841
Mpl	ME	61.841
Mpl	ME	63.0693
Mpl	ME	65.533
Mpl	ME	65.604
Mpl	ME	66.5412
Mpl	ME	67.5494
Mpl	ME	69.7291
Mpl	ME	76.4244
Mpl	ME	77.9651
Mpl	ME	78.1781
Mpl	ME	79.1792
Mpl	ME	80.514
Mpl	ME	82.502
Mpl	ME	82.7931
Mpl	ME	87.5004
Mpl	ME	88.395
Mpl	ME	91.9876
Mpl	ME	92.442
Mpl	ME	96.56
Mpl	ME	103
Mpl	ME	106.841
Mpl	ME	109.234
Mpl	ME	113.572
Mpl	ME	116.887
Mpl	ME	117.739
Mpl	ME	120.835
Paf	ME	19.0311
Paf	ME	26.7399
Paf	ME	27.2363
Paf	ME	27.74
Paf	ME	28.616
Paf	ME	28.9007
Paf	ME	29.3825
Paf	ME	30.2366
Paf	ME	30.368
Paf	ME	30.5286
Paf	ME	31.4265
Paf	ME	31.5798
Paf	ME	33.2807
Paf	ME	35.0181
Paf	ME	36.938
Paf	ME	41.8582
Paf	ME	44.2599
Paf	ME	47.012
Paf	ME	47.6836
Paf	ME	49.0268
Paf	ME	49.275
Paf	ME	50.078
Paf	ME	52.8666
Paf	ME	53.217
Paf	ME	54.312
Paf	ME	54.3704
Paf	ME	54.75
Paf	ME	55.5165
Paf	ME	56.21
Paf	ME	57.6408
Paf	ME	57.816
Paf	ME	58.4219
Paf	ME	58.4292
Paf	ME	58.8234
Paf	ME	63.364
Paf	ME	64.386
Paf	ME	76.1025
Paf	ME	79.8912
Paf	ME	85.5195
Pfu	ME	29.4749
Pfu	ME	38.7495
Pfu	ME	41.712
Pfu	ME	44.3664
Pfu	ME	50.402
Pfu	ME	54.7944
Pfu	ME	54.7944
Pfu	ME	55.932
Pfu	ME	57.275
Pfu	ME	60.83
Pfu	ME	62.6944
Pfu	ME	63.4923
Pfu	ME	66.0203
Pfu	ME	80.4536
Pfu	ME	80.58
Pfu	ME	81.133
Pfu	ME	86.4576
Pfu	ME	89.586
Pfu	ME	99.54
Pfu	ME	100.646
Pfu	ME	101.728
Pfu	ME	101.815
Pfu	ME	108.151
Pfu	ME	109.684
Pfu	ME	110.3
Pfu	ME	111.88
Pfu	ME	112.148
Pfu	ME	118.121
Pfu	ME	129.6
Pfu	ME	137.041
Pfu	ME	141.631
Pfu	ME	142.595
Pfu	ME	148.109
Pfu	ME	148.599
Pfu	ME	153.979
Pfu	ME	159.896
Pfu	ME	161.358
Pfu	ME	227.33
Pfu	ME	240.271

## Sheet: Recovery (48h)
Species	Time (h)	N	Fv/Fm	Standard error
Cgr	-0.5	6	0.7955	0.0111378
Cgr	0	6	0.513167	0.0578016
Cgr	4	6	0.672667	0.0813268
Cgr	8	6	0.639833	0.109073
Cgr	24	6	0.612167	0.11121
Cgr	48	5	0.5034	0.108829
Cme	-0.5	4	0.79475	0.012058
Cme	0	4	0.3565	0.120093
Cme	4	4	0.6225	0.102791
Cme	8	4	0.62225	0.0949196
Cme	24	4	0.61125	0.0920067
Cme	48	3	0.680333	0.0486701
Eex	-0.5	6	0.7885	0.0285444
Eex	0	6	0.564167	0.0346096
Eex	4	6	0.645833	0.0702754
Eex	8	6	0.528667	0.121979
Eex	24	6	0.509	0.124395
Eex	48	6	0.620833	0.0985351
Fsa	-0.5	3	0.800333	0.0333783
Fsa	0	3	0.497667	0.212823
Fsa	4	3	0.765	0.0587566
Fsa	8	3	0.759333	0.065198
Fsa	24	3	0.757	0.0752684
Fsa	48	3	0.712	0.113767
Hmo	-0.5	6	0.794833	0.0164427
Hmo	0	6	0.4645	0.068017
Hmo	4	6	0.7435	0.0170328
Hmo	8	6	0.739833	0.0154346
Hmo	24	6	0.719833	0.0175298
Hmo	48	6	0.729667	0.0217496
Mki	-0.5	6	0.821667	0.00560753
Mki	0	6	0.466333	0.050111
Mki	4	6	0.747833	0.0276808
Mki	8	6	0.699833	0.0644895
Mki	24	6	0.646167	0.0743996
Mki	48	5	0.6716	0.0351477
Mla	-0.5	6	0.813667	0.00630696
Mla	0	5	0.5406	0.0175773
Mla	4	5	0.752	0.00459347
Mla	8	5	0.7508	0.00646838
Mla	24	5	0.753	0.0127083
Mla	48	5	0.7494	0.0234938
Mlu	-0.5	5	0.8024	0.0204123
Mlu	0	5	0.4216	0.0736971
Mlu	4	5	0.7108	0.0367061
Mlu	8	5	0.685	0.0439466
Mlu	24	5	0.7142	0.0339447
Mlu	48	5	0.7192	0.0428875
Pfu	-0.5	5	0.816	0.00925203
Pfu	0	4	0.485	0.0839395
Pfu	4	5	0.7752	0.0204656
Pfu	8	5	0.769	0.0226252
Pfu	24	5	0.7622	0.0254291
Pfu	48	5	0.7538	0.0261178
Sgu	-0.5	6	0.771	0.0171756
Sgu	0	6	0.476167	0.0775188
Sgu	4	6	0.492833	0.0883702
Sgu	8	6	0.413333	0.121678
Sgu	24	6	0.427667	0.130413
Sgu	48	5	0.5774	0.111595
